# Supplementary material for: Quantification of Size-Binned Particulate Matter in Electronic Cigarette Aerosols Using Multi-Spectral Optical Sensing and Machine Learning
Source: Sensors (Basel). 2024 Nov 3;24(21):7082. doi: 10.3390/s24217082 (PMC11548654; doi:10.3390/s24217082)
Supplement: Supplementary file 1 [file sensors-24-07082-s001.zip]

Archive with 7 entries (7 files):
- Datasets_100_training_default_device_default_liquid.mat
- Datasets_10_testing_default_device_default_liquid.mat
- Datasets_10_testing_default_device_DewBerry_liquid.mat
- Datasets_10_testing_default_device_ENVY_liquid.mat
- Datasets_10_testing_SMOK_device_default_liquid.mat
- Datasets_10_testing_SOURIN_device_default_liquid.mat
- Supplementary_Information_E_Cigarette_Aerosol_Multispectral_Sensing.pdf
